# Supplementary material for: Computational Models Used to Predict Cardiovascular Complications in Chronic Kidney Disease Patients: A Systematic Review
Source: Medicina (Kaunas). 2021 May 27;57(6):538. doi: 10.3390/medicina57060538 (PMC8227302; doi:10.3390/medicina57060538)
Supplement: Supplementary file 1 [file medicina-57-00538-s001.zip]

Archive with 1 entries (1 files):
- medicina-1210352-supplementary.pdf
